# Supplementary material for: Circulating Antimicrobial Peptides as Biomarkers of Inflammation and Airway Dysfunction After Marathon Running
Source: Biology (Basel). 2025 Jul 7;14(7):825. doi: 10.3390/biology14070825 (PMC12292263; doi:10.3390/biology14070825)
Supplement: Supplementary file 1 [file biology-14-00825-s001.zip]

Archive with 1 entries (1 files):
- biology-3681239-supplementary.pdf
